# Supplementary material for: Functional phosphoproteomic profiling of phosphorylation sites in membrane fractions of salt-stressed Arabidopsis thaliana
Source: Proteome Sci. 2009 Nov 10;7:42. doi: 10.1186/1477-5956-7-42 (PMC2778640; doi:10.1186/1477-5956-7-42)
Supplement: Additional file 2 — Phosphorylated peptides identified from membrane fractions shaved by protease. This file includes detailed quantitative amounts for each identified phosphopeptide in each biological replicate. [file 1477-5956-7-42-S2.xls]

## Sheet: Table 1
Protein	GO	ATG	Mascot	Salt	Salt	Salt	Salt	Salt	Salt	TMD	Label-free	Label-free	D/H	D/H	Phosphopeptide sequence
name (n)	annotation	number	score	0 mM	0 mM	0 mM	200 mM	200 mM	200 mM		ratio	ratio	ratio	ratio	and phosphorylation site
				R1	R2	R3	R1	R2	R3		(spectrum)	(chromatogram)	(spectrum)	(chromatogram)
Membrane protein
ATPase 1, plasma membrane-type	ATPase	At2g18960	48	19	41		164	107		10	5.62 + 3.01	6.92 + 3.83			GLDIDTAGHHYpTV
Sugar transport protein 1	Transporter	At1g11260	40	22			96				4.36	7.95			GVDDVpSQEFDDLVAASK
Patellin-2	Transporter	At1g22530	38	15	14		40	44			2.91 + 0.24	8.37 + 4.03			EILQSEpSFKEEGYLASELQEAEK
Aquaporin PIP2;1, PIP2;2; PIP2;3	Water channel	At3g53420	41	309	243	466	67	45	269	6	0.33 + 0.10	0.35 + 0.13	0.46	0.49	SLGpSFRpSAANV
		At2g37170
		At2g37180
Probable aquaporin PIP2;4	Water channel	At5g60660	73	50	18		63	21		6	1.22 + 0.05	1.24 + 0.55			ALGSFGpSFGSFR
Probable aquaporin PIP2;4	Water channel	At5g60660	75	50	18		63	21		6	1.22 + 0.05	1.24 + 0.55			ALGSFGSFGpSFR
Probable aquaporin PIP2;4	Water channel	At5g60660	40	136	258	23	221	706	132	6	3.37 + 1.22	2.38 + 0.15	0.52	0.61	ALGSFGpSFGpSFR
Probable inactive receptor kinase	kinase	At3g02880	40	41	19	39	110	35	66	2	2.07 + 0.31	3.99 + 1.94	1.68	1.61	LIEEVSHSSGSPNPVpSD
Probable purine permease 18	Transporter	At1g57990	112	14	44	9	104	322	79	10	7.84 + 0.47	5.31 + 1.03			QTTAEGSANPEPDQILpSPR
Non-membrane protein
Mitogen-activated protein kinase kinase 2	Kinase	At4g29810	65	23			25				1.08	0.61			IISQLEPEVLpSPIKPADDQLSLSDLDMVK
Uncharacterized TPR repeat-containing protein	Unknown	At1g05150	42	11			31				2.82	4.28			DNDVPVpSYSGSGGPTK
FAM10 family protein	Binding	At4g22670	55	217	83		18	68			0.45 + 0.37	0.63 + 0.36	0.54	0.56	VEEEEEEDEIVEpSDVELEGDTVEPDNDPPQK
FAM10 family protein	Binding	At4g22670	29	66			13				0.20	0.17			SFVVEEpSDDDMDETEEVKPK
60S ribosomal protein L13-1	Translation	At3g49010	60	191	40	73	329	107	33		1.61 + 0.53	1.28 + 0.41			AGDSpTPEELANATQVQGDYLPIVR
60S acidic ribosomal protein P1-1, P1-2, P1-3	Translation	At1g01100	96	7092	3698	5713	753	747	660		0.14 + 0.02	0.24 + 0.02	0.29	0.11	KKDEPAEEpSDGDLGFGLFD
		At5g47700
		At4g00810
60S acidic ribosomal protein P2-1, P2-2, P2-4	Translation	At3g44590	75	4482	2107	1932	824	797	390		0.26 + 0.05	0.24 + 0.02			KEEKEEpSDDDMGFSLFE
		At2g27710
		At2g27720
60S acidic ribosomal protein P3-1, P3-2	Translation	At5g57290	94	426	284	399	202	203	50		0.44 + 0.14	0.68 + 0.27	0.29	0.37	KEEpSEEEEGDFGFDLFG
		At4g25890
60S acidic ribosomal protein P0- 3	Translation	At3g11250	47	1302	385	748	163	79	21		0.12 + 0.04	0.13 + 0.05	0.21	0.27	VEEKKEEpSDEEDYEGGFGLFDEE
1. AGI code: the accession number refers to Arabidopsis Gene Idenfier code.
2. TMD: predicted transmembrane domain number.
3. *: phosphopeptide was identified in that sample.
4. Label-free ratio represents fold difference of peptide level between 200 mM-sample versus control.
5. FDR is calculated 0 based on decoy database search.
6. No. in biological replicates R1, R2, and R3 indicates the counts for MS signal of phosphopeptides
7. D/H ratio represents fold difference of peptide level between 200 mM-sample versus control. D: 200 mM; H: control.
8. Each peptide was corroborated by Scaffold using 95% confidence interval as the cut-off.
