# Supplementary material for: Functional phosphoproteomic profiling of phosphorylation sites in membrane fractions of salt-stressed Arabidopsis thaliana
Source: Proteome Sci. 2009 Nov 10;7:42. doi: 10.1186/1477-5956-7-42 (PMC2778640; doi:10.1186/1477-5956-7-42)
Supplement: Additional file 4 — Summary of ratios. This file includes summary of ratios. [file 1477-5956-7-42-S4.xls]

## Sheet: S-table 1 ratio summary
Labe-Free method
Non-membrane protein
			1st ratio	2nd ratio	3rd ratio	Average	STDEV	SE
60S acidic ribosomal protein P2-1, P2-2, P2-4	KEEKEEpSDDDMGFSLFE	ｓｐｅｃｔｒｕｍ	0.184	0.39	0.2	0.258	0.0935664	0.0540222
		ｃｈｒｏｍａｔｏｇｒａｍ	0.31	0.4	0.25	0.32	0.0616441	0.0355913
60S acidic ribosomal protein P3-1, P3-2	KEEpSEEEEGDFGFDLFG	ｓｐｅｃｔｒｕｍ	0.47	0.71	0.13	0.436667	0.237954	0.137387
		ｃｈｒｏｍａｔｏｇｒａｍ	1.26	0.69	0.1	0.683333	0.473591	0.273436
60S acidic ribosomal protein P1-1, P1-2, P1-3	KKDEPAEEpSDGDLGFGLFD	ｓｐｅｃｔｒｕｍ	0.11	0.2	0.12	0.143333	0.0402768	0.0232545
		ｃｈｒｏｍａｔｏｇｒａｍ	0.28	0.18	0.25	0.236667	0.0418994	0.0241913
60S acidic ribosomal protein P0- 3	VEEKKEEpSDEEDYEGGFGLFDEE	ｓｐｅｃｔｒｕｍ	0.13	0.21	0.03	0.123333	0.0736357	0.0425149
		ｃｈｒｏｍａｔｏｇｒａｍ	0.13	0.24	0.02	0.13	0.0898146	0.051856
60S ribosomal protein L13-1	AGDSpTPEELANATQVQGDYLPIVR	ｓｐｅｃｔｒｕｍ	1.72	2.67	0.45	1.61333	0.909444	0.525083
		ｃｈｒｏｍａｔｏｇｒａｍ	1.77	1.8	0.28	1.28333	0.70957	0.409682
Uncharacterized TPR repeat-containing protein	DNDVPVpSYSGSGGPTK	ｓｐｅｃｔｒｕｍ	2.82			2.82
		ｃｈｒｏｍａｔｏｇｒａｍ	4.28			4.28
FAM10 family protein	VEEEEEEDEIVESDVELEGDTVEPDNDPPQK	ｓｐｅｃｔｒｕｍ	0.08	0.82		0.45	0.523259	0.370056
		ｃｈｒｏｍａｔｏｇｒａｍ	0.27	0.99		0.63	0.509117	0.360054
	SFVVEEpSDDDMDETEEVKPK	ｓｐｅｃｔｒｕｍ	0.2			0.2
		ｃｈｒｏｍａｔｏｇｒａｍ	0.17			0.17
Mitogen-activated protein kinase kinase 2	IISQLEPEVLpSPIKPADDQLSLSDLDMVK	ｓｐｅｃｔｒｕｍ	1.08			1.08
		ｃｈｒｏｍａｔｏｇｒａｍ	0.61			0.61
Membrane protein
			1st ratio	2nd ratio	3rd ratio	Average	STDEV	SE
ATPase 1, plasma membrane-type	GLDIDTAGHHYpTV	ｓｐｅｃｔｒｕｍ	8.63	2.61		5.62	4.25678	3.01045
		ｃｈｒｏｍａｔｏｇｒａｍ	10.75	3.09		6.92	5.41644	3.83058
Sugar transport protein 1	GVDDVpSQEFDDLVAASK	ｓｐｅｃｔｒｕｍ	4.36			4.36
		ｃｈｒｏｍａｔｏｇｒａｍ	7.95			7.95
Patellin-2	EILQSEpSFKEEGYLASELQEAEK	ｓｐｅｃｔｒｕｍ	2.67	3.14		2.905	0.33234	0.235035
		ｃｈｒｏｍａｔｏｇｒａｍ	12.4	4.34		8.37	5.69928	4.03061
Aquaporin PIP2;1, PIP2;2; PIP2;3	SLGpSFRpSAANV	ｓｐｅｃｔｒｕｍ	0.22	0.19	0.58	0.33	0.1772	0.10231
		ｃｈｒｏｍａｔｏｇｒａｍ	0.21	0.17	0.66	0.346667	0.222161	0.128269
Probable aquaporin PIP2;4 ( Probable aquaporin PIP2;4)	ALGSFGpSFGSFR (ALGSFGSFGpSFR )	ｓｐｅｃｔｒｕｍ	1.26	1.17		1.215	0.0636396	0.0450068
		ｃｈｒｏｍａｔｏｇｒａｍ	0.69	1.78		1.235	0.770746	0.545082
Probable aquaporin PIP2;4	ALGSFGpSFGpSFR	ｓｐｅｃｔｒｕｍ	1.63	2.74	5.74	3.37	2.12619	1.22759
		ｃｈｒｏｍａｔｏｇｒａｍ	2.49	2.57	2.08	2.38	0.262869	0.151772
Probable inactive receptor kinase	LIEEVSHSSGSPNPVpSD	ｓｐｅｃｔｒｕｍ	2.68	1.84	1.69	2.07	0.533573	0.308067
		ｃｈｒｏｍａｔｏｇｒａｍ	7.87	2.19	1.9	3.98667	3.36619	1.94353
Probable purine permease 18	QTTAEGSANPEPDQILpSPR	ｓｐｅｃｔｒｕｍ	7.43	7.32	8.78	7.84333	0.81304	0.469422
		ｃｈｒｏｍａｔｏｇｒａｍ	6.46	3.25	6.23	5.31333	1.7906	1.03383
Dinethyl labeling method
			counts ratio	D/H ration
Aquaporin PIP2;1, PIP2;2; PIP2;3	SLGpSFRpSAANV	ｓｐｅｃｔｒｕｍ	7397/16132	0.46
		ｃｈｒｏｍａｔｏｇｒａｍ	2.04e3/4.16e3	0.49
Probable aquaporin PIP2;4	ALGSFGpSFGpSFR	ｓｐｅｃｔｒｕｍ	3381/6551	0.52
		ｃｈｒｏｍａｔｏｇｒａｍ	916/1.51e3	0.61
	LIEEVSHSSGSPNPVpSD
Probable inactive receptor kinase		ｓｐｅｃｔｒｕｍ	1008/597	1.68
		ｃｈｒｏｍａｔｏｇｒａｍ	347/215	1.61
AM10 family protein	VEEEEEEDEIVESDVELEGDTVEPDNDPPQK	ｓｐｅｃｔｒｕｍ	2338/4312	0.54
		ｃｈｒｏｍａｔｏｇｒａｍ	862/1.55e3	0.56
60S acidic ribosomal protein P1-1, P1-2, P1-3	KKDEPAEEpSDGDLGFGLFD	ｓｐｅｃｔｒｕｍ	10817/37324	0.29
		ｃｈｒｏｍａｔｏｇｒａｍ	822/7.15e3	0.11
60S acidic ribosomal protein P3-1, P3-2 (	KEEpSEEEEGDFGFDLFG	ｓｐｅｃｔｒｕｍ	4209/14748	0.29
		ｃｈｒｏｍａｔｏｇｒａｍ	954/2.61e3	0.37
60S acidic ribosomal protein P0- 3	VEEKKEEpSDEEDYEGGFGLFDEE	ｓｐｅｃｔｒｕｍ	3565/15998	0.22
		ｃｈｒｏｍａｔｏｇｒａｍ	1.28e3/4.75e3	0.27
