# Supplementary material for: Functional phosphoproteomic profiling of phosphorylation sites in membrane fractions of salt-stressed Arabidopsis thaliana
Source: Proteome Sci. 2009 Nov 10;7:42. doi: 10.1186/1477-5956-7-42 (PMC2778640; doi:10.1186/1477-5956-7-42)
Supplement: Additional file 5 — Summary of peak intensity. This file includes summary of peak intensity. [file 1477-5956-7-42-S5.xls]

## Sheet: S-table 2 peak intensity summar
Labe-Free
Non-membrane protein
			0mM	0mM	0mM	Average	STDEV	200mM	200mM	200mM	Average	STDEV	400mM	400mM	400mM	Average	STDEV
60S acidic ribosomal protein P2-1, P2-2, P2-4	KEEKEEpSDDDMGFSLFE	ｓｐｅｃｔｒｕｍ	4482	2107	1932	2840.33	1424.42	824	797	390	670.333	243.151	78	82	33	64.3333	27.2091
		ｃｈｒｏｍａｔｏｇｒａｍ	16600	13800	11000	13800	2800	5090	5460	2770	4440	1458.05	426	489	282	399	106.108
60S acidic ribosomal protein P3-1, P3-2	KEEpSEEEEGDFGFDLFG	ｓｐｅｃｔｒｕｍ	426	284	399	369.667	75.4078	202	203	50	151.667	88.0473	40	54	33	42.3333	10.6927
		ｃｈｒｏｍａｔｏｇｒａｍ	918	1620	2830	1789.33	967.182	1160	1120	269	849.667	503.27	169	187	136	164	25.865
60S acidic ribosomal protein P1-1, P1-2, P1-3	KKDEPAEEpSDGDLGFGLFD	ｓｐｅｃｔｒｕｍ	7092	3698	5713	5501	1393.68	753	747	660	720	52.0481	103	152	62	105.667	45.0592
		ｃｈｒｏｍａｔｏｇｒａｍ	17400	19000	17600	18000	711.805	4870	3370	4410	4216.67	768.462	508	873	415	598.667	242.087
60S acidic ribosomal protein P0- 3	VEEKKEEpSDEEDYEGGFGLFDEE	ｓｐｅｃｔｒｕｍ	1302	385	748	811.667	377.061	163	79	21	87.6667	71.3956	17	18	52	29	19.9249
		ｃｈｒｏｍａｔｏｇｒａｍ	10600	3000	4930	6176.67	3225.49	1420	710	111	747	655.284	167	103	230	166.667	63.5007
60S ribosomal protein L13-1	AGDSpTPEELANATQVQGDYLPIVR	ｓｐｅｃｔｒｕｍ	191	40	73	101.333	64.8194	329	107	33	156.333	154.043	36	21	18	25	9.64365
		ｃｈｒｏｍａｔｏｇｒａｍ	1450	345	909	901.333	451.147	2570	621	250	1147	1246.24	352	14	104	156.667	175.047
Uncharacterized TPR repeat-containing protein	DNDVPVpSYSGSGGPTK	ｓｐｅｃｔｒｕｍ	11					31					22
		ｃｈｒｏｍａｔｏｇｒａｍ	27.8					119					90
FAM10 family protein	VEEEEEEDEIVESDVELEGDTVEPDNDPPQK	ｓｐｅｃｔｒｕｍ	217	83		150	94.7523	18	68		43	35.3553	25	72		48.5	33.234
		ｃｈｒｏｍａｔｏｇｒａｍ	683	285		484	281.428	186	284		235	69.2965	120	276		198	110.309
	SFVVEEpSDDDMDETEEVKPK	ｓｐｅｃｔｒｕｍ	66					13					19
		ｃｈｒｏｍａｔｏｇｒａｍ	343					57					41
Mitogen-activated protein kinase kinase 2	IISQLEPEVLpSPIKPADDQLSLSDLDMVK	ｓｐｅｃｔｒｕｍ	23					25					102
		ｃｈｒｏｍａｔｏｇｒａｍ	248					151					1230
Membrane protein
			0mM	0mM	0mM	Average	STDEV	200mM	200mM	200mM	Average	STDEV	400mM	400mM	400mM	Average	STDEV
ATPase 1, plasma membrane-type	GLDIDTAGHHYpTV	ｓｐｅｃｔｒｕｍ	19	41		30	15.5563	164	107		135.5	40.3051	16	12		14	2.82843
		ｃｈｒｏｍａｔｏｇｒａｍ	67	170		118.5	72.832	720	526		623	137.179	32	37		34.5	3.53553
Sugar transport protein 1	GVDDVpSQEFDDLVAASK	ｓｐｅｃｔｒｕｍ	22					96					19
		ｃｈｒｏｍａｔｏｇｒａｍ	93					739					61
Patellin-2	EILQSEpSFKEEGYLASELQEAEK	ｓｐｅｃｔｒｕｍ	15	14		14.5	0.707107	40	44		42	2.82843	15	29		22	9.89949
		ｃｈｒｏｍａｔｏｇｒａｍ	32	65		48.5	23.3345	397	282		339.5	81.3173	107	100		103.5	4.94975
Aquaporin PIP2;1, PIP2;2; PIP2;3	SLGpSFRpSAANV	ｓｐｅｃｔｒｕｍ	309	243	466	339.333	93.5319	67	45	269	127	123.467	50	74	189	104.333	74.2989
		ｃｈｒｏｍａｔｏｇｒａｍ	1110	1050	1380	1180	143.527	235	183	919	445.667	410.742	159	227	101	162.333	63.0661
Probable aquaporin PIP2;4 ( Probable aquaporin PIP2;4)	ALGSFGpSFGSFR (ALGSFGSFGpSFR )	ｓｐｅｃｔｒｕｍ	50	18		34	22.6274	63	21		42	29.6985	37	67		52	21.2132
		ｃｈｒｏｍａｔｏｇｒａｍ	111	32		71.5	55.8614	77	57		67	14.1421	108	219		163.5	78.4889
Probable aquaporin PIP2;4	ALGSFGpSFGpSFR	ｓｐｅｃｔｒｕｍ	136	258	23	139	117.529	221	706	132	353	308.929	37	23	13	24.3333	12.0554
		ｃｈｒｏｍａｔｏｇｒａｍ	312	1000	106	472.667	468.155	776	2570	220	1188.67	1228.15	97	10	75	60.6667	45.2364
Probable inactive receptor kinase	LIEEVSHSSGSPNPVpSD	ｓｐｅｃｔｒｕｍ	41	19	39	33	12.1655	110	35	66	70.3333	37.6873	98	54	106	86	28
		ｃｈｒｏｍａｔｏｇｒａｍ	48	85	164	99	59.2537	378	186	312	292	97.55	280	402	397	359.667	69.0386
Probable purine permease 18	QTTAEGSANPEPDQILpSPR	MS	14	44	9	22.3333	18.9297	104	322	79	168.333	133.665	102	204	45	117	80.5543
		LC	46	259	30	111.667	127.845	297	842	187	442	350.749	244	770	148	387.333	334.857
Dinethyl labeling
			intensity ratio	D/H ration
Aquaporin PIP2;1, PIP2;2; PIP2;3	SLGpSFRpSAANV	MS	7397/16132	0.46:1
		LC	2.04e3/4.16e3	0.49:1
Probable aquaporin PIP2;4	ALGSFGpSFGpSFR	MS	3381/6551	0.52:1
		LC	916/1.51e3	0.61:1
	LIEEVSHSSGSPNPVpSD
Probable inactive receptor kinase		MS	1008/597	1.68:1
		LC	347/215	1.61:1
AM10 family protein	VEEEEEEDEIVESDVELEGDTVEPDNDPPQK	MS	2338/4312	0.54:1
		LC	862/1.55e3	0.56:1
60S acidic ribosomal protein P1-1, P1-2, P1-3	KKDEPAEEpSDGDLGFGLFD	MS	10817/37324	0.29:1
		LC	822/7.15e3	0.11:1
60S acidic ribosomal protein P3-1, P3-2 (	KEEpSEEEEGDFGFDLFG	MS	4209/14748	0.29:1
		LC	954/2.61e3	0.37:1
60S acidic ribosomal protein P0- 3	VEEKKEEpSDEEDYEGGFGLFDEE	MS	667/3436	0.19:1
		LC	466/1.14e3	0.41:1
