# Supplementary material for: Functional phosphoproteomic profiling of phosphorylation sites in membrane fractions of salt-stressed Arabidopsis thaliana
Source: Proteome Sci. 2009 Nov 10;7:42. doi: 10.1186/1477-5956-7-42 (PMC2778640; doi:10.1186/1477-5956-7-42)
Supplement: Additional file 6 — Quantitative analysis by labeling. This file includes summary of ratios by the labeling method. [file 1477-5956-7-42-S6.xls]

## Sheet: non-phosphopeptides-D-H
Supplemental Table 1. Quantitative analysis by labeling
0 salt:H
200mM NaCl:D
Protein	prptide sequence	D/H ratio
CATA3_ARATH Catalase-3	GPVLLEDYHLIEK	1
CATA3_ARATH Catalase-3	IWPEDILPLQPVGR	0.93
CATA3_ARATH Catalase-3	DGIQFPDVVHALKPNPK	0.94
CATA3_ARATH Catalase-3	GFFEVTHDISNLTCADFLR	0.92
RBL_ARATH Ribulose bisphosphate carboxylase large chain	DLAVEGNEIIR	1.15
RBL_ARATH Ribulose bisphosphate carboxylase large chain	ESTLGFVDLLR	1.04
RBL_ARATH Ribulose bisphosphate carboxylase large chain	VTPQPGVPPEEAGAAVAAESSTGTWTTVWTDGLTSLDR	0.92
RL122_ARATH 60S ribosomal protein L12-2	DLQQEIQEGEIEIPEN	0.53
G3PC_ARATH Glyceraldehyde-3-phosphate dehydrogenase, cytosolic	GILGYTEDDVVSTDFVGDNR	0.97
ERF1Y_ARATH Eukaryotic peptide chain release factor subunit 1-2	TFDELSDTEVYEDSD	0.89

## Sheet: phosphopeptides-D-H labeling
0 salt:H
200mM NaCl:D
Protein	prptide sequence	D/H ration	membrane
ERF1Y_ARATH Eukaryotic peptide chain release factor subunit 1-2	TFDELSDTEVYEDSD	0.89
HSP83_ARATH Heat shock protein	IEKEISDDEEEEEK	1.02
F10AL_ARATH FAM10 family protein At4g22670	VEEEEEEDEIVESDVELEGDTVEPDNDPPQK	0.46
HDT1_ARATH Histone deacetylase HDT1	TPNIEPQGYSEEEEEEEEEVPAGNAAK	1.25
PIP21_ARATH Aquaporin PIP2-1	SLGSFRSAANV	0.48	membrane
PIP24_ARATH Probable aquaporin PIP2-4	ALGSFGSFGSFR	0.52	membrane
	ALGSFGSFGSFRSFA	0.67	membrane
PIP27_ARATH Aquaporin PIP2-7	ALGSFRSNATN	0.43	membrane
RLA02_ARATH 60S acidic ribosomal protein P0-2	VEEKEESDEEDYGGDFGLFDEE	0.34
RLA11_ARATH 60S acidic ribosomal protein P1-1	KDEPAEESDGDLGFGLFD	0.31
	KKDEPAEESDGDLGFGLFD	0.29
RLA31_ARATH 60S acidic ribosomal protein P3-1	KEESEEEEGDFGFDLFG	0.37
Y3288_ARATH Probable inactive receptor kinase At3g02880	LIEEVSHSSGSPNPVSD	1.69	membrane
